# Supplementary material for: Parasite Infections Influence Immunological Responses But Not Reproductive Success of Male Hellbender Salamanders (Cryptobranchus alleganiensis)
Source: Integr Org Biol. 2025 Apr 3;7(1):obaf006. doi: 10.1093/iob/obaf006 (PMC12004113; doi:10.1093/iob/obaf006)
Supplement: obaf006_Supplemental_Files [file obaf006_supplemental_files.zip]

Archive with 10 entries (10 files):
- FigS1.ai
- FigS2.ai
- FigS3.ai
- Supplemental_fig_1.docx
- Supplemental_table_1.docx
- Supplemental_table_2.docx
- Supplemental_table_3.docx
- Supplemental_table_4.docx
- Supplementary Data.xlsx
- TableS1.xlsx
